# Supplementary material for: Immunoinformatics‐Based Multi‐Epitope Vaccine Design Against P. falciparum‐Causing Malaria: A Computational Approach
Source: Health Sci Rep. 2025 Oct 9;8(10):e71353. doi: 10.1002/hsr2.71353 (PMC12510901; doi:10.1002/hsr2.71353)
Supplement: Supplementary file 1 — Supplementary Sheets Malaria Vaccine. [file HSR2-8-e71353-s001.xlsx]

## Sheet: 1. B cell Epitopes Prediction
A1_ PfTRAP
Epi tag	Peptide	Number of residues	Start	End	antigenicity	toxicity	allergenicity	Stability (RMSD [Å] )
A1_EPI1	PFDETLGEEDKDLDEPEQFRLPEENEWN	28	535	562	Probable NON-ANTIGEN	Non-Toxin	PROBABLE NON-ALLERGEN
A1_EPI2	NERKQSDPQSQDNNGNRHVPNSEDRETRPHGRNNENRSYNRKHNDTPKHPEREEHEKPDNNKKKGGSDNKYKIAGGIAGGLALLACAGLAYKFVVPGAATP	101	428	528	Probable ANTIGEN	-	PROBABLE NON-ALLERGEN
A1_EPI3	MNHLGNVKYLVIVFLIFFDLFLVNGR	26	1	26	Probable ANTIGEN	Non-Toxin	PROBABLE NON-ALLERGEN	6.36
A1_EPI4	DVQNN	5	27	31	Probable NON-ANTIGEN	Non-Toxin	PROBABLE ALLERGEN
A1_EPI5	DASKNK	6	106	111	Probable NON-ANTIGEN	Non-Toxin	PROBABLE ALLERGEN
A1_EPI6	PYGRTN	6	127	132	Probable NON-ANTIGEN	Non-Toxin	PROBABLE NON-ALLERGEN
A1_EPI7	GIPDSIQDSLKE	12	163	174	Probable NON-ANTIGEN	Non-Toxin	PROBABLE ALLERGEN
A1_EPI8	RKLND	5	176	180	Probable NON-ANTIGEN	Non-Toxin	PROBABLE NON-ALLERGEN
A1_EPI9	HPSDGKCN	8	206	213	Probable ANTIGEN	TOXIN	PROBABLE NON-ALLERGEN
A1_EPI10	WDEWSPC	7	247	253	Probable ANTIGEN	Non-Toxin	PROBABLE ALLERGEN
A1_EPI11	VTCGKGTRSR	10	255	264	Probable ANTIGEN	Non-Toxin	PROBABLE ALLERGEN
A1_EPI12	TSEIQEQCEEERCPPKWEPLDVPQEPEDDQPRPRGDNSSVQKPEENIIDNNPQEPSPNPEEGKDENPNGFDLDENPENPPNPPNPDIPQQEPNIPEDSEKEVPSDVPKNPEDDREENFDIPKKPENKHDNQNNLPNDKSDRYIPYSPLPPNVLDNERKQSDPQSQDNNGNRHVPNSEDRETRPHGRNNENRSYNRKHNDTPKHPEREEHEKPDNNKKKGGSDNKYK	226	274	499	Probable ANTIGEN	-	PROBABLE NON-ALLERGEN
A2_PfRH5
EpiTag	Peptide	Length	Start	End	Antigenicity	Toxicity	Allergenicity	Stability (RMSD [Å] )
A2_Epi 1	MIRIKKKLILTIIYIHLFILNRLSFENAIKKTKNQENNLTLLPIKSTEEEKDDIKNGKDIKKEIDNDKENIKTNNAKDHSTYIKSYLNTNVND	93	1	93	Probable ANTIGEN	-	PROBABLE NON-ALLERGEN
A2_Epi 2	MKFNDVPIKMEYFQTYKKNKPLTQ	24	503	526	Probable NON-ANTIGEN	Non toxin	PROBABLE NON-ALLERGEN
A2_Epi 3	QINDGMLLNEKNDVKNNEDYKNVDYKNVNFLQYHF	35	115	149	Probable ANTIGEN	Non toxin	PROBABLE ALLERGEN
A2_Epi 4	EQLSCYNNNFCNTN	14	341	354	Probable NON-ANTIGEN	Non toxin	PROBABLE ALLERGEN
A2_Epi 5	KLNIWRTFQKDELLKR	16	443	458	Probable NON-ANTIGEN	Non toxin	PROBABLE NON-ALLERGEN
A2_Epi 6	NNKNDDSYRYDISEEIDDKSEETDDETEEVEDSIQDTDSNHTPSNKKKNDLMNRTFKK	58	245	302	Probable ANTIGEN	-	PROBABLE NON-ALLERGEN
A2_Epi 7	KKTKNQEN	8	30	37	Probable ANTIGEN	Non toxin	PROBABLE NON-ALLERGEN	3.16
A2_Epi 8	STEEEKDDIKNGKDIKKEIDNDKENIKTNNAKDHST	36	46	81	Probable ANTIGEN	Non toxin	PROBABLE ALLERGEN
A2_Epi 9	NDVKNNEDYKNV	12	126	137	Probable ANTIGEN	Non toxin	PROBABLE ALLERGEN
A2_Epi 10	ETYDKVKS	8	215	222	Probable NON-ANTIGEN	Non toxin	PROBABLE ALLERGEN
A2_Epi 11	PYDINNKNDDSYRYD	15	241	255	Probable NON-ANTIGEN	Non toxin	PROBABLE ALLERGEN
A2_Epi 12	SEEIDDKSEETDDETEEVEDSIQDTDSNHTPSNKKKN	37	257	293	Probable ANTIGEN	Non toxin	PROBABLE ALLERGEN
A3_PfSEA-1
EPITAG	Peptide	Length	Start	End	Antigenecity	Toxicity	Allergenecity	Stability (RMSD [Å] )
A3_Epi 1	GNVEVTGNGGNEEMSYINNDENLQAFDLLDNFHMDDYGNNYNDNEEDGDG	50	950	999	Probable ANTIGEN	Non-Toxin	PROBABLE NON-ALLERGEN	22.0103
A3_Epi 2	DDDDNNNMNDIAIGENVIYENDIHENNIDDNDMYNNYV	38	868	905	Probable ANTIGEN	Non-Toxin	PROBABLE NON-ALLERGEN	22.6
A3_Epi 3	DDSNKEDSEKNS	12	64	75	Probable ANTIGEN	Non-Toxin	PROBABLE NON-ALLERGEN	4.83977
A3_Epi 4	KKKKNNKGS	9	182	190	Probable ANTIGEN	Non-Toxin	PROBABLE NON-ALLERGEN	3.05173
A3_Epi 5	KSNNKIKGNNK	11	210	220	Probable ANTIGEN	Non-Toxin	PROBABLE NON-ALLERGEN	3.57219
A3_Epi 6	YEIKKKTRRGTNI	13	229	241	Probable ANTIGEN	Non-Toxin	PROBABLE NON-ALLERGEN	4.93
A3_Epi 7	DNDEDKKEEMYK	12	556	567	Probable ANTIGEN	Non-Toxin	PROBABLE NON-ALLERGEN	5.52
A3_Epi 8	DEMKEEKEERNEDRGI	16	801	816	Probable ANTIGEN	Non-Toxin	PROBABLE NON-ALLERGEN	2.42715
A3_Epi 9	LKNDDMDDDDNNNM	14	862	875	Probable ANTIGEN	Non-Toxin	PROBABLE NON-ALLERGEN	8.16709
A3_Epi 10	DKYTDANEDSNRRYPKRN	18	1095	1112	Probable ANTIGEN	Non-Toxin	PROBABLE NON-ALLERGEN	7.64
A3_Epi 11	ELTERNPYTGEI	12	1125	1136	Probable ANTIGEN	Non-Toxin	PROBABLE NON-ALLERGEN	3.07784
A3_Epi 12	TNSDNSAHSKKIKGAPSRFSNTNNGRKKR	29	1232	1260	Probable ANTIGEN	Non-Toxin	PROBABLE NON-ALLERGEN	9.86
A3_Epi 13	KKVKKSKNSFKKEEEKQKKKNKK	23	1524	1546	Probable ANTIGEN	Non-Toxin	PROBABLE NON-ALLERGEN	10.4
A3_Epi 14	CESDNKNVSKEGEEEKKDIAENKEEVDKNKEEV	33	1614	1646	Probable ANTIGEN	Non-Toxin	PROBABLE NON-ALLERGEN	7.91422
A3_Epi 15	KLDTEKIKDSEKIGGKIE	18	1795	1812	Probable ANTIGEN	Non-Toxin	PROBABLE NON-ALLERGEN	7.4194
A3_Epi 16	LSKNQGQIYKGRKEKKRKRSYRN	23	1849	1871	Probable ANTIGEN	Non-Toxin	PROBABLE NON-ALLERGEN	8.51034
A4_PfGARP
Epitag	Peptide	Length	Start	End	Antigenicity	Toxicity	Allergenicity	Stability (RMSD [Å] )
A4_EPI1	HDKENEETMQQPDQTSEETNNEIMVPLPSPLTDVTTPEEHKEGEHKEEE	49	335	383	Probable ANTIGEN	Non-Toxin	PROBABLE ALLERGEN
A4_EPI2	EDDAEEDEDDAEEDEDDAEEDDDEEDDDEEDDDEDEDEDEED	42	612	653	Probable ANTIGEN	Non-Toxin	PROBABLE NON-ALLERGEN	15.8
A4_EPI3	EHKKEEHKSKEHKSKGKKDKGKKDKGKHKKAKKEKVKKHVVKNVIEDEDKDGVEIINLEDKEACEEQHITVESRPLSQPQCKLIDEPEQLTLMDKSKVEEKNLSIQEQLIGTIGRVNVVPRRDNHKKKMAKIEEAELQKQKHVDKEE	147	403	549	Probable ANTIGEN	-	PROBABLE NON-ALLERGEN
A4_EPI4	PKNATEHGEENLDEEMVSEINNNAQG	26	181	206	Probable ANTIGEN	Non-Toxin	PROBABLE ALLERGEN
A4_EPI5	ELEKNKDDNSKSETLLKEEKDEKDDVPTTSNDNLKNAHNNNEISSSTDPTNIINVNDKDNENSVDKKKDKKEKKHKKDKKEKKEKKDKKEKKDKKEKKHKKEKKHKKDKKKKENS	115	54	168	Probable ANTIGEN	-	PROBABLE NON-ALLERGEN
A4_EPI6	TGQHKPKNATEHGEENLDEE	20	176	195	Probable ANTIGEN	Non-Toxin	PROBABLE NON-ALLERGEN	7.4
A4_EPI7	NNNAQ	5	201	205	-	Non-Toxin	PROBABLE NON-ALLERGEN
A4_EPI8	YQYREQG	7	214	220	-	Non-Toxin	PROBABLE ALLERGEN
A4_EPI9	HETSNDTKDNDKENISEDKKEDHQQE	26	229	254	-	Non-Toxin	PROBABLE NON-ALLERGEN
A4_EPI10	KKERKQKEKEMKEQEKIEKKKKKQEEKEKKKQEKERKKQEKKERKQKEKEMKKQKKIEKERKKKEEKEKKKKKHDKENEETMQQPDQTSEETNNE	95	262	356	-	-	PROBABLE NON-ALLERGEN
A4_EPI11	PSPLTDVTTPEEHKEGEHKEEEHKEGEHKEGEHKEEEHKEEEHKKEEHKSKEHKSKGKKDKGKKDKGKHKKAKKEK	76	362	437	-	-	PROBABLE NON-ALLERGEN
A4_EPI12	IEDEDKDGV	9	447	455	-	Non-Toxin	PROBABLE NON-ALLERGEN
A4_EPI13	SRPLSQ	6	475	480	-	Non-Toxin	PROBABLE ALLERGEN
A4_EPI14	VPRRDNHKK	9	521	529	-	Non-Toxin	PROBABLE NON-ALLERGEN
A4_EPI15	QKHVDKEEDKKEESKEVQEESKEVQEDEEEVEEDEEEEEEEEEEEEEEEEEEEEEEEEEEEEEEDEDEEDEDDAEEDEDDAEEDEDDAEEDDDEEDDDEEDDDEDEDEDEEDEEEEEEEEEESEKK	126	542	667	-	-	PROBABLE NON-ALLERGEN
P5_PfCyRPA
Epitag	Peptide	Length	Start	End	Antigenicity	Toxicity	Allergenicity	Stability (RMSD [Å] )
A5_EPI_1	MIIPFHKKFISFFQIVLVVLLLCRSINCDSRH	32	1	32	Probable ANTIGEN	Non-Toxin	Non-Allergen	4.88
A5_EPI_2	GDNINNV	7	244	250	Probable ANTIGEN	Non-Toxin	Non-Allergen	2.14
A5_EPI_3	LIKPEKYGNTTAGC	14	314	327	Probable ANTIGEN	Non-Toxin	Non-Allergen	5.72
A5_EPI_4	DLKGEEDETH	10	67	76	Probable ANTIGEN	Non-Toxin	Non-Allergen	3.81
A5_EPI_5	EEFSNRKKDMT	11	122	132	Probable ANTIGEN	Non-Toxin	Non-Allergen	3.76
A5_EPI_6	RFYSNDGKEYNNSEITISDYILKDK	25	135	159	Probable ANTIGEN	Non-Toxin	Non-Allergen	7.52
A5_EPI_7	NDNNFAE	7	296	302	Probable ANTIGEN	Non-Toxin	Non-Allergen	0.4
A5_EPI_8	HDKGETWGTKIVIKYDNYKLGVQ	23	202	224	Probable ANTIGEN	Non-Toxin	Non-Allergen	4.04
A5_EPI_9	KETDLTG	7	95	101	Probable ANTIGEN	Non-Toxin	Non-Allergen	2.39

## Sheet: 2. T cell Epitopes Prediction
A1_ PfTRAP
MHC-I
EpiTag	Allele	Start	End	Length	Peptide	Percentile_rank	Antigenicity	Allergenicity	Toxicity	IFN-Gamma	Stability (RMSD [Å] )
A1_EPI 1	HLA-B*58:01	242	250	9	ASCGVWDEW	0.05	Probable ANTIGEN	PROBABLE NON-ALLERGEN	Non-Toxin	POSITIVE	4.37724
A1_EPI 5	HLA-A*68:02	225	234	10	NVIGPFMKAV	0.05	Probable ANTIGEN	PROBABLE NON-ALLERGEN	Non-Toxin	POSITIVE	3.07872
A1EPI 11	HLA-B*57:01	242	250	9	ASCGVWDEW	0.07	Probable ANTIGEN	PROBABLE NON-ALLERGEN	Non-Toxin	POSITIVE	4.37724
MHC-II
EpiTag	Allele	Start	End	Length	Peptide	Percentile_rank	Antigenicity	Allergenicity	Toxicity	IFN-Gamma	Stability (RMSD [Å] )
A1_EPI1	HLA-DQA1*01:01/DQB1*05:01	12	26	15	IVFLIFFDLFLVNGR	0.01	Probable ANTIGEN	PROBABLE NON-ALLERGEN	POSITIVE	Non-Toxin	2.9
A1_EPI3	HLA-DQA1*01:01/DQB1*05:01	10	24	15	LVIVFLIFFDLFLVN	0.01	Probable ANTIGEN	PROBABLE NON-ALLERGEN	POSITIVE	Non-Toxin	2.39
A1_EPI4	HLA-DQA1*01:01/DQB1*05:01	11	25	15	VIVFLIFFDLFLVNG	0.01	Probable ANTIGEN	PROBABLE NON-ALLERGEN	POSITIVE	Non-Toxin	2.47234
A1_EPI5	HLA-DQA1*01:01/DQB1*05:01	9	23	15	YLVIVFLIFFDLFLV	0.01	Probable ANTIGEN	PROBABLE NON-ALLERGEN	POSITIVE	Non-Toxin	1.3677
A1_EPI9	HLA-DQA1*01:01/DQB1*05:01	13	27	15	VFLIFFDLFLVNGRD	0.1	Probable ANTIGEN	PROBABLE NON-ALLERGEN	POSITIVE	Non-Toxin	2.96414
A1_EPI11	HLA-DQA1*05:01/DQB1*02:01	9	23	15	YLVIVFLIFFDLFLV	0.11	Probable ANTIGEN	PROBABLE NON-ALLERGEN	POSITIVE	Non-Toxin	2.16178
A1_EPI12	HLA-DQA1*05:01/DQB1*02:01	10	24	15	LVIVFLIFFDLFLVN	0.14	Probable ANTIGEN	PROBABLE NON-ALLERGEN	POSITIVE	Non-Toxin	2.11
A1_EPI15	HLA-DQA1*05:01/DQB1*02:01	11	25	15	VIVFLIFFDLFLVNG	0.17	Probable ANTIGEN	PROBABLE NON-ALLERGEN	POSITIVE	Non-Toxin	2.34245
A1_EPI19	HLA-DPA1*02:01/DPB1*14:01	516	530	15	LAYKFVVPGAATPYA	0.24	Probable ANTIGEN	PROBABLE NON-ALLERGEN	POSITIVE	Non-Toxin	5.98
A1_EPI20	HLA-DPA1*01:03/DPB1*02:01	10	24	15	LVIVFLIFFDLFLVN	0.28	Probable ANTIGEN	PROBABLE NON-ALLERGEN	POSITIVE	Non-Toxin	1.83119
A1_EPI23	HLA-DPA1*01:03/DPB1*02:01	9	23	15	YLVIVFLIFFDLFLV	0.29	Probable ANTIGEN	PROBABLE NON-ALLERGEN	POSITIVE	Non-Toxin	2.65382
A1_EPI35	HLA-DPA1*01:03/DPB1*02:01	11	25	15	VIVFLIFFDLFLVNG	0.36	Probable ANTIGEN	PROBABLE NON-ALLERGEN	POSITIVE	Non-Toxin	2.61
A1_EPI49	HLA-DPA1*02:01/DPB1*05:01	9	23	15	YLVIVFLIFFDLFLV	0.45	Probable ANTIGEN	PROBABLE NON-ALLERGEN	POSITIVE	Non-Toxin	2.12
A2_PfRH5
MHC-II
EpiTag	Allele	Start	End	Length	Peptide	Percentile_rank	Antigenicity	Allergenicity	Toxicity	IFN-Gamma	Stability (RMSD [Å] )
A2_EPI 2	HLA-DRB3*01:01	249	263	15	DDSYRYDISEEIDDK	0.09	Probable ANTIGEN	PROBABLE NON-ALLERGEN	Non-Toxin	POSITIVE	8.04742
A3_PfSEA-1
MHC-I
EpiTag	Allele	Start	End	Length	Peptide	Percentile_rank	Antigenecity	Allergenecity	Toxicity	IFN-Gamma	Stability (RMSD [Å] )
A3_Epi 17	HLA-B*44:03	71	79	9	SEKNSLKSY	0.01	Probable ANTIGEN	PROBABLE NON-ALLERGEN	Non-Toxin	POSITIVE	4.22
A3_Epi 18	HLA-B*44:02	71	79	9	SEKNSLKSY	0.01	Probable ANTIGEN	PROBABLE NON-ALLERGEN	Non-Toxin	POSITIVE	3.61727
A3_Epi 19	HLA-B*40:01	2	10	9	MENKYPNEL	0.02	Probable ANTIGEN	PROBABLE NON-ALLERGEN	Non-Toxin	POSITIVE	3.34
A3_Epi 20	HLA-A*33:01	240	249	10	NIYKNPFHHR	0.02	Probable ANTIGEN	PROBABLE NON-ALLERGEN	Non-Toxin	POSITIVE	4.76
A3_Epi 21	HLA-A*33:01	241	249	9	IYKNPFHHR	0.02	Probable ANTIGEN	PROBABLE NON-ALLERGEN	Non-Toxin	POSITIVE	2.78
A3_Epi 22	HLA-A*01:01	1214	1222	9	ESEGKGIVY	0.03	Probable ANTIGEN	PROBABLE NON-ALLERGEN	Non-Toxin	POSITIVE	3.37
A3_Epi 23	HLA-A*31:01	241	249	9	IYKNPFHHR	0.03	Probable ANTIGEN	PROBABLE NON-ALLERGEN	Non-Toxin	POSITIVE	3.21251
A3_Epi 24	HLA-A*26:01	21	30	10	EIIENGEEKY	0.03	Probable ANTIGEN	PROBABLE NON-ALLERGEN	Non-Toxin	POSITIVE	4.01114
A3_Epi 25	HLA-A*30:01	177	185	9	KIKDLKKKK	0.03	Probable ANTIGEN	PROBABLE NON-ALLERGEN	Non-Toxin	POSITIVE	2.8
A3_Epi 26	HLA-A*01:01	981	990	10	FHMDDYGNNY	0.04	Probable ANTIGEN	PROBABLE NON-ALLERGEN	Non-Toxin	POSITIVE	4.88
A3_Epi 27	HLA-A*30:01	1473	1482	10	KVNKKTNHEK	0.05	Probable ANTIGEN	PROBABLE NON-ALLERGEN	Non-Toxin	POSITIVE	3.75942
A3_Epi 28	HLA-A*01:01	291	300	10	NSQEFSYDKY	0.07	Probable ANTIGEN	PROBABLE NON-ALLERGEN	Non-Toxin	POSITIVE	4.3966
A3_Epi 29	HLA-B*35:01	2007	2016	10	MEPHEKYSSY	0.08	Probable ANTIGEN	PROBABLE NON-ALLERGEN	Non-Toxin	POSITIVE	3.92643
A3_Epi 30	HLA-A*30:02	289	297	9	HFNSQEFSY	0.08	Probable ANTIGEN	PROBABLE NON-ALLERGEN	Non-Toxin	POSITIVE	4.14
A3_Epi 31	HLA-A*01:01	1213	1222	10	LESEGKGIVY	0.09	Probable ANTIGEN	PROBABLE NON-ALLERGEN	Non-Toxin	POSITIVE	4.16481
A4_PfGARP
MHC-I
EpiTag	Allele	Start	End	Length	Peptide	Percentile_rank	Antigenicity	Allergenicity	Toxicity	IFN-Gamma	Stability (RMSD [Å] )
A4_EPI1	HLA-B*40:01	165	173	9	KENSEVMSL	0.01	Probable ANTIGEN	PROBABLE ALLERGEN	Non-Toxin	NEGATIVE
A4_EPI2	HLA-A*02:01	484	492	9	KLIDEPEQL	0.01	Probable NON-ANTIGEN	PROBABLE NON-ALLERGEN	Non-Toxin	NEGATIVE
A4_EPI3	HLA-A*03:01	172	180	9	SLYKTGQHK	0.01	Probable NON-ANTIGEN	PROBABLE ALLERGEN	Non-Toxin	NEGATIVE
A4_EPI4	HLA-A*31:01	40	48	9	KSFDSITGR	0.01	Probable NON-ANTIGEN	PROBABLE ALLERGEN	Non-Toxin	POSITIVE
A4_EPI5	HLA-A*02:06	484	492	9	KLIDEPEQL	0.01	Probable NON-ANTIGEN	PROBABLE NON-ALLERGEN	Non-Toxin	NEGATIVE
A4_EPI6	HLA-A*30:01	432	440	9	KAKKEKVKK	0.01	Probable ANTIGEN	PROBABLE NON-ALLERGEN	Non-Toxin	NEGATIVE
A4_EPI7	HLA-A*02:03	484	492	9	KLIDEPEQL	0.02	Probable NON-ANTIGEN	PROBABLE NON-ALLERGEN	Non-Toxin	NEGATIVE
A4_EPI8	HLA-A*11:01	40	48	9	KSFDSITGR	0.02	Probable NON-ANTIGEN	PROBABLE ALLERGEN	Non-Toxin	POSITIVE
A4_EPI9	HLA-B*44:03	165	174	10	KENSEVMSLY	0.03	Probable NON-ANTIGEN	PROBABLE ALLERGEN	Non-Toxin	NEGATIVE
A4_EPI10	HLA-B*44:02	165	174	10	KENSEVMSLY	0.03	Probable NON-ANTIGEN	PROBABLE ALLERGEN	Non-Toxin	NEGATIVE
A4_EPI11	HLA-A*30:02	208	216	9	LLLSSPYQY	0.03	Probable ANTIGEN	PROBABLE ALLERGEN	Non-Toxin	NEGATIVE
A4_EPI12	HLA-A*30:01	306	314	9	KQKEKEMKK	0.03	Probable ANTIGEN	PROBABLE NON-ALLERGEN	Non-Toxin	NEGATIVE
A4_EPI13	HLA-A*68:01	39	48	10	NKSFDSITGR	0.04	Probable NON-ANTIGEN	PROBABLE ALLERGEN	Non-Toxin	NEGATIVE
A4_EPI14	HLA-B*51:01	359	368	10	VPLPSPLTDV	0.04	Probable ANTIGEN	PROBABLE NON-ALLERGEN	Non-Toxin	POSITIVE	3.28
A5_PfCyRPA
MHC-II
EpiTag	Allele	Start	End	Length	Peptide	Percentile_rank	Antigenicity	Allergenicity	Toxicity	IFN-Gamma	Stability (RMSD [Å] )
A5 Epi 1	HLA-DRB3*02:02	38	52	15	ELSFIKNNVPCIRDM	0.01	Probable NON-ANTIGEN	Allergen	Non-Toxin	POSITIVE
A5 Epi 2	HLA-DQA1*05:01/DQB1*02:01	101	115	15	GRPHIFAYVDVEEII	0.01	Probable NON-ANTIGEN	Non-Allergenic	Non-Toxin	POSITIVE
A5 Epi 3	HLA-DQA1*05:01/DQB1*02:01	101	116	16	GRPHIFAYVDVEEIII	0.01	Probable NON-ANTIGEN	Non-Allergenic	Non-Toxin	POSITIVE
A5 Epi 4	HLA-DQA1*05:01/DQB1*02:01	104	117	14	HIFAYVDVEEIIIL	0.01	Probable NON-ANTIGEN	Allergen	Non-Toxin	NEGATIVE
A5 Epi 5	HLA-DQA1*05:01/DQB1*02:01	104	118	15	HIFAYVDVEEIIILL	0.01	Probable NON-ANTIGEN	Allergen	Non-Toxin	NEGATIVE
A5 Epi 6	HLA-DQA1*05:01/DQB1*02:01	104	119	16	HIFAYVDVEEIIILLC	0.01	Probable NON-ANTIGEN	Allergen	Non-Toxin	NEGATIVE
A5 Epi 7	HLA-DQA1*05:01/DQB1*02:01	105	118	14	IFAYVDVEEIIILL	0.01	Probable NON-ANTIGEN	Non-Allergenic	Non-Toxin	NEGATIVE
A5 Epi 8	HLA-DRB3*02:02	39	52	14	LSFIKNNVPCIRDM	0.01	Probable NON-ANTIGEN	Allergen	Non-Toxin	NEGATIVE
A5 Epi 9	HLA-DRB3*02:02	39	53	15	LSFIKNNVPCIRDMF	0.01	Probable NON-ANTIGEN	Allergen	Non-Toxin	NEGATIVE
A5 Epi 10	HLA-DQA1*05:01/DQB1*02:01	103	116	14	PHIFAYVDVEEIII	0.01	Probable NON-ANTIGEN	Non-Allergenic	Non-Toxin	POSITIVE
A5 Epi 11	HLA-DQA1*05:01/DQB1*02:01	103	117	15	PHIFAYVDVEEIIIL	0.01	Probable NON-ANTIGEN	Non-Allergenic	Non-Toxin	NEGATIVE
A5 Epi 12	HLA-DQA1*05:01/DQB1*02:01	103	118	16	PHIFAYVDVEEIIILL	0.01	Probable NON-ANTIGEN	Allergen	Non-Toxin	NEGATIVE
A5 Epi 13	HLA-DQA1*05:01/DQB1*02:01	102	115	14	RPHIFAYVDVEEII	0.01	Probable NON-ANTIGEN	Non-Allergenic	Non-Toxin	POSITIVE
A5 Epi 14	HLA-DQA1*05:01/DQB1*02:01	102	116	15	RPHIFAYVDVEEIII	0.01	Probable NON-ANTIGEN	Non-Allergenic	Non-Toxin	POSITIVE
A5 Epi 15	HLA-DQA1*05:01/DQB1*02:01	102	117	16	RPHIFAYVDVEEIIIL	0.01	Probable NON-ANTIGEN	Non-Allergenic	Non-Toxin	NEGATIVE
A5 Epi 16	HLA-DRB3*02:02	36	50	15	RTELSFIKNNVPCIR	0.01	Probable NON-ANTIGEN	Allergen	Non-Toxin	NEGATIVE
A5 Epi 17	HLA-DRB3*02:02	37	51	15	TELSFIKNNVPCIRD	0.01	Probable NON-ANTIGEN	Allergen	Non-Toxin	POSITIVE
A5 Epi 18	HLA-DRB3*02:02	37	52	16	TELSFIKNNVPCIRDM	0.01	Probable NON-ANTIGEN	Allergen	Non-Toxin	POSITIVE
A5 Epi 19	HLA-DQA1*05:01/DQB1*02:01	100	115	16	TGRPHIFAYVDVEEII	0.01	Probable NON-ANTIGEN	Non-Allergenic	Non-Toxin	POSITIVE
A5 Epi 20	HLA-DRB3*02:02	38	50	13	ELSFIKNNVPCIR	0.01	Probable NON-ANTIGEN	Allergen	Non-Toxin	POSITIVE
A5 Epi 21	HLA-DRB3*02:02	38	54	17	ELSFIKNNVPCIRDMFF	0.01	Probable NON-ANTIGEN	Allergen	Non-Toxin	POSITIVE
A5 Epi 22	HLA-DQA1*05:01/DQB1*02:01	101	117	17	GRPHIFAYVDVEEIIIL	0.01	Probable NON-ANTIGEN	Non-Allergenic	Non-Toxin	NEGATIVE
A5 Epi 23	HLA-DQA1*05:01/DQB1*02:01	104	116	13	HIFAYVDVEEIII	0.01	Probable NON-ANTIGEN	Allergen	Non-Toxin	POSITIVE
A5 Epi 24	HLA-DQA1*05:01/DQB1*02:01	105	117	13	IFAYVDVEEIIIL	0.01	Probable NON-ANTIGEN	Allergen	Non-Toxin	NEGATIVE
A5 Epi 25	HLA-DQA1*05:01/DQB1*02:01	99	115	17	LTGRPHIFAYVDVEEII	0.01	Probable NON-ANTIGEN	Non-Allergenic	Non-Toxin	POSITIVE
A5 Epi 26	HLA-DQA1*05:01/DQB1*02:01	103	115	13	PHIFAYVDVEEII	0.01	Probable NON-ANTIGEN	Non-Allergenic	Non-Toxin	POSITIVE
A5 Epi 27	HLA-DQA1*05:01/DQB1*02:01	103	119	17	PHIFAYVDVEEIIILLC	0.01	Probable NON-ANTIGEN	Allergen	Non-Toxin	NEGATIVE
A5 Epi 28	HLA-DQA1*05:01/DQB1*02:01	102	118	17	RPHIFAYVDVEEIIILL	0.01	Probable NON-ANTIGEN	Allergen	Non-Toxin	NEGATIVE
A5 Epi 29	HLA-DRB3*02:02	36	52	17	RTELSFIKNNVPCIRDM	0.01	Probable NON-ANTIGEN	Allergen	Non-Toxin	NEGATIVE
A5 Epi 30	HLA-DRB3*02:02	37	53	17	TELSFIKNNVPCIRDMF	0.01	Probable NON-ANTIGEN	Allergen	Non-Toxin	POSITIVE
A5 Epi 31	HLA-DQA1*05:01/DQB1*02:01	100	116	17	TGRPHIFAYVDVEEIII	0.01	Probable NON-ANTIGEN	Non-Allergenic	Non-Toxin	POSITIVE
A5 Epi 32	HLA-DQA1*05:01/DQB1*02:01	98	115	18	DLTGRPHIFAYVDVEEII	0.01	Probable NON-ANTIGEN	Non-Allergenic	Non-Toxin	POSITIVE
A5 Epi 33	HLA-DRB3*02:02	38	55	18	ELSFIKNNVPCIRDMFFI	0.01	Probable NON-ANTIGEN	Allergen	Non-Toxin	POSITIVE
A5 Epi 34	HLA-DQA1*05:01/DQB1*02:01	101	118	18	GRPHIFAYVDVEEIIILL	0.01	Probable NON-ANTIGEN	Non-Allergenic	Non-Toxin	NEGATIVE
A5 Epi 35	HLA-DQA1*05:01/DQB1*02:01	104	115	12	HIFAYVDVEEII	0.01	Probable NON-ANTIGEN	Allergen	Non-Toxin	POSITIVE
A5 Epi 36	HLA-DQA1*05:01/DQB1*02:01	105	116	12	IFAYVDVEEIII	0.01	Probable NON-ANTIGEN	Allergen	Non-Toxin	POSITIVE
A5 Epi 37	HLA-DRB3*02:02	35	52	18	IRTELSFIKNNVPCIRDM	0.01	Probable NON-ANTIGEN	Allergen	Non-Toxin	NEGATIVE
A5 Epi 38	HLA-DRB3*02:02	39	50	12	LSFIKNNVPCIR	0.01	Probable NON-ANTIGEN	Allergen	Non-Toxin	NEGATIVE
A5 Epi 39	HLA-DQA1*05:01/DQB1*02:01	99	116	18	LTGRPHIFAYVDVEEIII	0.01	Probable NON-ANTIGEN	Non-Allergenic	Non-Toxin	POSITIVE
A5 Epi 40	HLA-DQA1*05:01/DQB1*02:01	102	119	18	RPHIFAYVDVEEIIILLC	0.01	Probable NON-ANTIGEN	Non-Allergenic	Non-Toxin	NEGATIVE
A5 Epi 41	HLA-DRB3*02:02	36	53	18	RTELSFIKNNVPCIRDMF	0.01	Probable NON-ANTIGEN	Non-Allergenic	Non-Toxin	NEGATIVE
A5 Epi 42	HLA-DRB3*02:02	37	54	18	TELSFIKNNVPCIRDMFF	0.01	Probable NON-ANTIGEN	Allergen	Non-Toxin	POSITIVE
A5 Epi 43	HLA-DQA1*05:01/DQB1*02:01	100	117	18	TGRPHIFAYVDVEEIIIL	0.01	Probable NON-ANTIGEN	Non-Allergenic	Non-Toxin	NEGATIVE
A5 Epi 44	HLA-DRB3*02:02	38	53	16	ELSFIKNNVPCIRDMF	0.02	Probable NON-ANTIGEN	Allergen	Non-Toxin	POSITIVE
A5 Epi 45	HLA-DQA1*05:01/DQB1*02:01	105	119	15	IFAYVDVEEIIILLC	0.02	Probable NON-ANTIGEN	Allergen	Non-Toxin	NEGATIVE
A5 Epi 46	HLA-DRB3*02:02	35	50	16	IRTELSFIKNNVPCIR	0.02	Probable NON-ANTIGEN	Allergen	Non-Toxin	NEGATIVE
A5 Epi 47	HLA-DRB3*02:02	39	54	16	LSFIKNNVPCIRDMFF	0.02	Probable NON-ANTIGEN	Allergen	Non-Toxin	NEGATIVE
A5 Epi 48	HLA-DRB3*02:02	36	51	16	RTELSFIKNNVPCIRD	0.02	Probable NON-ANTIGEN	Allergen	Non-Toxin	NEGATIVE
A5 Epi 49	HLA-DRB3*02:02	37	50	14	TELSFIKNNVPCIR	0.02	Probable NON-ANTIGEN	Allergen	Non-Toxin	POSITIVE
A5 Epi 50	HLA-DRB3*02:02	39	51	13	LSFIKNNVPCIRD	0.02	Probable NON-ANTIGEN	Allergen	Non-Toxin	NEGATIVE
A5 Epi 51	HLA-DQA1*05:01/DQB1*02:01	102	114	13	RPHIFAYVDVEEI	0.02	Probable NON-ANTIGEN	Allergen	Non-Toxin	POSITIVE
A5 Epi 52	HLA-DQA1*05:01/DQB1*02:01	103	114	12	PHIFAYVDVEEI	0.02	Probable NON-ANTIGEN	Allergen	Non-Toxin	POSITIVE
A5 Epi 53	HLA-DQA1*05:01/DQB1*02:01	103	120	18	PHIFAYVDVEEIIILLCE	0.02	Probable NON-ANTIGEN	Allergen	Non-Toxin	NEGATIVE
A5 Epi 54	HLA-DRB3*02:02	38	51	14	ELSFIKNNVPCIRD	0.03	Probable NON-ANTIGEN	Allergen	Non-Toxin	POSITIVE
A5 Epi 55	HLA-DQA1*05:01/DQB1*02:01	101	114	14	GRPHIFAYVDVEEI	0.03	Probable NON-ANTIGEN	Non-Allergenic	Non-Toxin	POSITIVE
A5 Epi 56	HLA-DRB3*02:02	34	50	17	FIRTELSFIKNNVPCIR	0.03	Probable NON-ANTIGEN	Allergen	Non-Toxin	NEGATIVE
A5 Epi 57	HLA-DQA1*05:01/DQB1*02:01	104	120	17	HIFAYVDVEEIIILLCE	0.03	Probable NON-ANTIGEN	Allergen	Non-Toxin	NEGATIVE
A5 Epi 58	HLA-DRB3*02:02	35	51	17	IRTELSFIKNNVPCIRD	0.03	Probable NON-ANTIGEN	Allergen	Non-Toxin	NEGATIVE
A5 Epi 59	HLA-DRB3*02:02	39	55	17	LSFIKNNVPCIRDMFFI	0.03	Probable ANTIGEN	Allergen	Non-Toxin	POSITIVE
A5 Epi 60	HLA-DRB3*02:02	304	315	12	YIFFNNENSILI	0.03	Probable NON-ANTIGEN	Non-Allergenic	Non-Toxin	NEGATIVE
A5 Epi 61	HLA-DQA1*05:01/DQB1*02:01	105	120	16	IFAYVDVEEIIILLCE	0.04	Probable NON-ANTIGEN	Allergen	Non-Toxin	NEGATIVE
A5 Epi 62	HLA-DRB3*02:02	304	316	13	YIFFNNENSILIK	0.04	Probable NON-ANTIGEN	Non-Allergenic	Non-Toxin	NEGATIVE
A5 Epi 63	HLA-DQA1*05:01/DQB1*02:01	105	121	17	IFAYVDVEEIIILLCED	0.04	Probable NON-ANTIGEN	Allergen	Non-Toxin	NEGATIVE
A5 Epi 64	HLA-DRB3*02:02	34	51	18	FIRTELSFIKNNVPCIRD	0.04	Probable NON-ANTIGEN	Allergen	Non-Toxin	NEGATIVE
A5 Epi 65	HLA-DQA1*05:01/DQB1*02:01	104	121	18	HIFAYVDVEEIIILLCED	0.04	Probable NON-ANTIGEN	Allergen	Non-Toxin	NEGATIVE
A5 Epi 66	HLA-DRB3*02:02	39	56	18	LSFIKNNVPCIRDMFFIY	0.04	Probable NON-ANTIGEN	Allergen	Non-Toxin	POSITIVE
A5 Epi 67	HLA-DRB3*02:02	33	50	18	VFIRTELSFIKNNVPCIR	0.04	Probable NON-ANTIGEN	Allergen	Non-Toxin	NEGATIVE
A5 Epi 68	HLA-DQA1*05:01/DQB1*02:01	100	114	15	TGRPHIFAYVDVEEI	0.05	Probable NON-ANTIGEN	Non-Allergenic	Non-Toxin	POSITIVE
A5 Epi 69	HLA-DQA1*05:01/DQB1*02:01	105	122	18	IFAYVDVEEIIILLCEDE	0.05	Probable NON-ANTIGEN	Allergen	Non-Toxin	NEGATIVE
A5 Epi 70	HLA-DRB3*02:02	40	51	12	SFIKNNVPCIRD	0.05	Probable NON-ANTIGEN	Allergen	Non-Toxin	NEGATIVE
A5 Epi 71	HLA-DRB1*13:02	303	314	12	CYIFFNNENSIL	0.06	Probable NON-ANTIGEN	Non-Allergenic	Non-Toxin	NEGATIVE
A5 Epi 72	HLA-DRB1*13:02	38	49	12	ELSFIKNNVPCI	0.06	Probable NON-ANTIGEN	Non-Allergenic	Non-Toxin	NEGATIVE
A5 Epi 73	HLA-DRB3*02:02	38	49	12	ELSFIKNNVPCI	0.06	Probable NON-ANTIGEN	Non-Allergenic	Non-Toxin	NEGATIVE
A5 Epi 74	HLA-DQA1*05:01/DQB1*02:01	106	117	12	FAYVDVEEIIIL	0.06	Probable NON-ANTIGEN	Allergen	Non-Toxin	NEGATIVE
A5 Epi 75	HLA-DRB1*13:02	39	50	12	LSFIKNNVPCIR	0.06	Probable NON-ANTIGEN	Allergen	Non-Toxin	NEGATIVE
A5 Epi 76	HLA-DRB1*13:02	301	315	15	AECYIFFNNENSILI	0.07	Probable NON-ANTIGEN	Allergen	Non-Toxin	POSITIVE
A5 Epi 77	HLA-DRB1*13:02	302	316	15	ECYIFFNNENSILIK	0.07	Probable NON-ANTIGEN	Non-Allergenic	Non-Toxin	POSITIVE
A5 Epi 78	HLA-DRB1*13:02	303	316	14	CYIFFNNENSILIK	0.07	Probable NON-ANTIGEN	Non-Allergenic	Non-Toxin	POSITIVE
A5 Epi 79	HLA-DRB1*13:02	302	315	14	ECYIFFNNENSILI	0.07	Probable NON-ANTIGEN	Non-Allergenic	Non-Toxin	POSITIVE
A5 Epi 80	HLA-DRB1*13:02	303	315	13	CYIFFNNENSILI	0.07	Probable NON-ANTIGEN	Non-Allergenic	Non-Toxin	POSITIVE
A5 Epi 81	HLA-DRB1*13:02	302	314	13	ECYIFFNNENSIL	0.07	Probable NON-ANTIGEN	Non-Allergenic	Non-Toxin	NEGATIVE
A5 Epi 82	HLA-DPA1*01:03/DPB1*04:01	5	17	13	FHKKFISFFQIVL	0.07	Probable ANTIGEN	Allergen	Non-Toxin	POSITIVE
A5 Epi 83	HLA-DRB3*02:02	40	52	13	SFIKNNVPCIRDM	0.07	Probable NON-ANTIGEN	Allergen	Non-Toxin	NEGATIVE
A5 Epi 84	HLA-DQA1*05:01/DQB1*02:01	99	114	16	LTGRPHIFAYVDVEEI	0.08	Probable NON-ANTIGEN	Non-Allergenic	Non-Toxin	POSITIVE
A5 Epi 85	HLA-DRB1*13:02	38	50	13	ELSFIKNNVPCIR	0.08	Probable NON-ANTIGEN	Allergen	Non-Toxin	POSITIVE
A5 Epi 86	HLA-DQA1*05:01/DQB1*02:01	106	118	13	FAYVDVEEIIILL	0.08	Probable NON-ANTIGEN	Allergen	Non-Toxin	NEGATIVE
A5 Epi 87	HLA-DRB3*02:02	305	316	12	IFFNNENSILIK	0.08	Probable NON-ANTIGEN	Non-Allergenic	Non-Toxin	NEGATIVE
A5 Epi 88	HLA-DRB1*13:02	303	317	15	CYIFFNNENSILIKP	0.09	Probable NON-ANTIGEN	Allergen	Non-Toxin	NEGATIVE
A5 Epi 89	HLA-DRB3*02:02	303	316	14	CYIFFNNENSILIK	0.09	Probable NON-ANTIGEN	Non-Allergenic	Non-Toxin	POSITIVE
A5 Epi 90	HLA-DRB1*13:02	38	51	14	ELSFIKNNVPCIRD	0.09	Probable NON-ANTIGEN	Allergen	Non-Toxin	POSITIVE
A5 Epi 91	HLA-DRB3*02:02	40	53	14	SFIKNNVPCIRDMF	0.09	Probable NON-ANTIGEN	Allergen	Non-Toxin	NEGATIVE
A5 Epi 92	HLA-DRB1*13:02	37	50	14	TELSFIKNNVPCIR	0.09	Probable NON-ANTIGEN	Allergen	Non-Toxin	POSITIVE
A5 Epi 93	HLA-DRB3*02:02	304	317	14	YIFFNNENSILIKP	0.09	Probable NON-ANTIGEN	Allergen	Non-Toxin	NEGATIVE
A5 Epi 94	HLA-DQA1*05:01/DQB1*02:01	98	114	17	DLTGRPHIFAYVDVEEI	0.09	Probable NON-ANTIGEN	Non-Allergenic	Non-Toxin	POSITIVE
A5 Epi 95	HLA-DQA1*05:01/DQB1*02:01	107	124	18	AYVDVEEIIILLCEDEEF	0.09	Probable ANTIGEN	Allergen	Non-Toxin	NEGATIVE
A5 Epi 96	HLA-DPA1*01:03/DPB1*04:01	5	16	12	FHKKFISFFQIV	0.09	Probable NON-ANTIGEN	Non-Allergenic	Non-Toxin	POSITIVE
A5 Epi 97	HLA-DPA1*01:03/DPB1*04:01	6	17	12	HKKFISFFQIVL	0.09	Probable ANTIGEN	Non-Allergenic	Non-Toxin	POSITIVE	2.93

## Sheet: 3. Top Candidates
Antigen	EpiTag	Peptide	Number of residues	Start	End	Antigenicity	Toxicity	Allergenicity	Stability (RMSD [Å] )
B cell Epitopes
A1	A1_EPI3	MNHLGNVKYLVIVFLIFFDLFLVNGR	26	1	26	Probable ANTIGEN	Non-Toxin	PROBABLE NON-ALLERGEN	6.36
A2	A2_Epi 7	KKTKNQEN	8	30	37	Probable ANTIGEN	Non toxin	PROBABLE NON-ALLERGEN	3.16
A3	A3_Epi 8	DEMKEEKEERNEDRGI	16	801	816	Probable ANTIGEN	Non-Toxin	PROBABLE NON-ALLERGEN	2.43
A4	A4_EPI6	TGQHKPKNATEHGEENLDEE	20	176	195	Probable ANTIGEN	Non-Toxin	PROBABLE NON-ALLERGEN	7.4
A5	A5_EPI_7	NDNNFAE	7	296	302	Probable ANTIGEN	Non-Toxin	Non-Allergen	0.4
T cell Epitopes (MHC-I)
	EpiTag	Allele	Start	End	Length	Peptide	Percentile_rank	Antigenicity	Allergenicity	Toxicity	IFN-Gamma	Stability (RMSD [Å] )
A1	A1_EPI 5	HLA-A*68:02	225	234	10	NVIGPFMKAV	0.05	Probable ANTIGEN	PROBABLE NON-ALLERGEN	Non-Toxin	POSITIVE	3.07872
A3	A3_Epi 21	HLA-A*33:01	241	249	9	IYKNPFHHR		Probable ANTIGEN	PROBABLE NON-ALLERGEN	Non-Toxin	POSITIVE	2.78
A4	A4_EPI14	HLA-B*51:01	359	368	10	VPLPSPLTDV	0.04	Probable ANTIGEN	PROBABLE NON-ALLERGEN	Non-Toxin	POSITIVE	3.28
T cell Epitopes (MHC-II)
	EpiTag	Allele	Start	End	Length	Peptide	Percentile_rank	Antigenicity	Allergenicity	Toxicity	IFN-Gamma	Stability (RMSD [Å] )
A1	A1_EPI5	HLA-DQA1*01:01/DQB1*05:01	9	23	15	YLVIVFLIFFDLFLV	0.01	Probable ANTIGEN	PROBABLE NON-ALLERGEN	POSITIVE	Non-Toxin	1.3677
A2	A2_EPI 2	HLA-DRB3*01:01	249	263	15	DDSYRYDISEEIDDK	0.09	Probable ANTIGEN	PROBABLE NON-ALLERGEN	Non-Toxin	POSITIVE	8.04742
A5	A5 Epi 97	HLA-DPA1*01:03/DPB1*04:01	6	17	12	HKKFISFFQIVL	0.09	Probable ANTIGEN	Non-Allergenic	Non-Toxin	POSITIVE	2.93

## Sheet: 4. MHC Population Coverage
Population Coverage Calculation Result
	MHC I	MHC II
Population/area	Coverage
Central Africa	0.155	0.8145
East Africa	0.2025	0.8339
North Africa	0.219	0.5834
South Africa	0.1978	0
West Africa	0.1567	0.7035
Note: only HLA-DRB3*01:01 could not be found in the IEDB epitope population coverage

## Sheet: 5. Building the Vaccine
B cell Epitopes	Linker		MHC-I Epitopes	Linker	MHC-II Epitopes	Linker	Adjuvants	Linker	TAT - C terminal
MNHLGNVKYLVIVFLIFFDLFLVNGR	KK		NVIGPFMKAV	AAY	YLVIVFLIFFDLFLV	GPGPG	APPHALS	EAAAK	TGALLAAGAAA
KKTKNQEN			IYKNPFHHR		DDSYRYDISEEIDDK		GIINTLQKYYCRVRGGRCAVLSCLPKEEQIGKCSTRGRKCCRRKK
DEMKEEKEERNEDRGI			VPLPSPLTDV		HKKFISFFQIVL
TGQHKPKNATEHGEENLDEE
NDNNFAE
Linked Epitope Groups
B cell Epitopes	MNHLGNVKYLVIVFLIFFDLFLVNGRKKKKTKNQENKKDEMKEEKEERNEDRGIKKTGQHKPKNATEHGEENLDEEKKNDNNFAEKK
MHC-I Epitopes	NVIGPFMKAVAAYIYKNPFHHRAAYVPLPSPLTDVAAY
MHC-II Epitopes	YLVIVFLIFFDLFLVGPGPGDDSYRYDISEEIDDKGPGPGHKKFISFFQIVLGPGPG
Linked Adjuvants	APPHALSEAAAKGIINTLQKYYCRVRGGRCAVLSCLPKEEQIGKCSTRGRKCCRRKKEAAAK
Re-shuffling of linked epitopes (ie., B- cell, MHC-I and MHC-II)
APPHALSEAAAKGIINTLQKYYCRVRGGRCAVLSCLPKEEQIGKCSTRGRKCCRRKKEAAAKMNHLGNVKYLVIVFLIFFDLFLVNGRKKKKTKNQENKKDEMKEEKEERNEDRGIKKTGQHKPKNATEHGEENLDEEKKNDNNFAEKKNVIGPFMKAVAAYIYKNPFHHRAAYVPLPSPLTDVAAYYLVIVFLIFFDLFLVGPGPGDDSYRYDISEEIDDKGPGPGHKKFISFFQIVLGPGPGTGALLAAGAAA
APPHALSEAAAKGIINTLQKYYCRVRGGRCAVLSCLPKEEQIGKCSTRGRKCCRRKKEAAAKNVIGPFMKAVAAYIYKNPFHHRAAYVPLPSPLTDVAAYYLVIVFLIFFDLFLVGPGPGDDSYRYDISEEIDDKGPGPGHKKFISFFQIVLGPGPGMNHLGNVKYLVIVFLIFFDLFLVNGRKKKKTKNQENKKDEMKEEKEERNEDRGIKKTGQHKPKNATEHGEENLDEEKKNDNNFAEKKTGALLAAGAAA
APPHALSEAAAKGIINTLQKYYCRVRGGRCAVLSCLPKEEQIGKCSTRGRKCCRRKKEAAAKYLVIVFLIFFDLFLVGPGPGDDSYRYDISEEIDDKGPGPGHKKFISFFQIVLGPGPGMNHLGNVKYLVIVFLIFFDLFLVNGRKKKKTKNQENKKDEMKEEKEERNEDRGIKKTGQHKPKNATEHGEENLDEEKKNDNNFAEKKNVIGPFMKAVAAYIYKNPFHHRAAYVPLPSPLTDVAAYTGALLAAGAAA
APPHALSEAAAKGIINTLQKYYCRVRGGRCAVLSCLPKEEQIGKCSTRGRKCCRRKKEAAAKMNHLGNVKYLVIVFLIFFDLFLVNGRKKKKTKNQENKKDEMKEEKEERNEDRGIKKTGQHKPKNATEHGEENLDEEKKNDNNFAEKKYLVIVFLIFFDLFLVGPGPGDDSYRYDISEEIDDKGPGPGHKKFISFFQIVLGPGPGNVIGPFMKAVAAYIYKNPFHHRAAYVPLPSPLTDVAAYTGALLAAGAAA
APPHALSEAAAKGIINTLQKYYCRVRGGRCAVLSCLPKEEQIGKCSTRGRKCCRRKKEAAAKNVIGPFMKAVAAYIYKNPFHHRAAYVPLPSPLTDVAAYMNHLGNVKYLVIVFLIFFDLFLVNGRKKKKTKNQENKKDEMKEEKEERNEDRGIKKTGQHKPKNATEHGEENLDEEKKNDNNFAEKKYLVIVFLIFFDLFLVGPGPGDDSYRYDISEEIDDKGPGPGHKKFISFFQIVLGPGPGTGALLAAGAAA
APPHALSEAAAKGIINTLQKYYCRVRGGRCAVLSCLPKEEQIGKCSTRGRKCCRRKKEAAAKYLVIVFLIFFDLFLVGPGPGDDSYRYDISEEIDDKGPGPGHKKFISFFQIVLGPGPGNVIGPFMKAVAAYIYKNPFHHRAAYVPLPSPLTDVAAYMNHLGNVKYLVIVFLIFFDLFLVNGRKKKKTKNQENKKDEMKEEKEERNEDRGIKKTGQHKPKNATEHGEENLDEEKKNDNNFAEKKTGALLAAGAAA
Generated Vaccine Models After Reshuffling
Vac1	APPHALSEAAAKGIINTLQKYYCRVRGGRCAVLSCLPKEEQIGKCSTRGRKCCRRKKEAAAKMNHLGNVKYLVIVFLIFFDLFLVNGRKKKKTKNQENKKDEMKEEKEERNEDRGIKKTGQHKPKNATEHGEENLDEEKKNDNNFAEKKNVIGPFMKAVAAYIYKNPFHHRAAYVPLPSPLTDVAAYYLVIVFLIFFDLFLVGPGPGDDSYRYDISEEIDDKGPGPGHKKFISFFQIVLGPGPGTGALLAAGAAA
Vac2	APPHALSEAAAKGIINTLQKYYCRVRGGRCAVLSCLPKEEQIGKCSTRGRKCCRRKKEAAAKNVIGPFMKAVAAYIYKNPFHHRAAYVPLPSPLTDVAAYYLVIVFLIFFDLFLVGPGPGDDSYRYDISEEIDDKGPGPGHKKFISFFQIVLGPGPGMNHLGNVKYLVIVFLIFFDLFLVNGRKKKKTKNQENKKDEMKEEKEERNEDRGIKKTGQHKPKNATEHGEENLDEEKKNDNNFAEKKTGALLAAGAAA
Vac3	APPHALSEAAAKGIINTLQKYYCRVRGGRCAVLSCLPKEEQIGKCSTRGRKCCRRKKEAAAKYLVIVFLIFFDLFLVGPGPGDDSYRYDISEEIDDKGPGPGHKKFISFFQIVLGPGPGMNHLGNVKYLVIVFLIFFDLFLVNGRKKKKTKNQENKKDEMKEEKEERNEDRGIKKTGQHKPKNATEHGEENLDEEKKNDNNFAEKKNVIGPFMKAVAAYIYKNPFHHRAAYVPLPSPLTDVAAYTGALLAAGAAA
Vac4	APPHALSEAAAKGIINTLQKYYCRVRGGRCAVLSCLPKEEQIGKCSTRGRKCCRRKKEAAAKMNHLGNVKYLVIVFLIFFDLFLVNGRKKKKTKNQENKKDEMKEEKEERNEDRGIKKTGQHKPKNATEHGEENLDEEKKNDNNFAEKKYLVIVFLIFFDLFLVGPGPGDDSYRYDISEEIDDKGPGPGHKKFISFFQIVLGPGPGNVIGPFMKAVAAYIYKNPFHHRAAYVPLPSPLTDVAAYTGALLAAGAAA
Vac5	APPHALSEAAAKGIINTLQKYYCRVRGGRCAVLSCLPKEEQIGKCSTRGRKCCRRKKEAAAKNVIGPFMKAVAAYIYKNPFHHRAAYVPLPSPLTDVAAYMNHLGNVKYLVIVFLIFFDLFLVNGRKKKKTKNQENKKDEMKEEKEERNEDRGIKKTGQHKPKNATEHGEENLDEEKKNDNNFAEKKYLVIVFLIFFDLFLVGPGPGDDSYRYDISEEIDDKGPGPGHKKFISFFQIVLGPGPGTGALLAAGAAA
Vac6	APPHALSEAAAKGIINTLQKYYCRVRGGRCAVLSCLPKEEQIGKCSTRGRKCCRRKKEAAAKYLVIVFLIFFDLFLVGPGPGDDSYRYDISEEIDDKGPGPGHKKFISFFQIVLGPGPGNVIGPFMKAVAAYIYKNPFHHRAAYVPLPSPLTDVAAYMNHLGNVKYLVIVFLIFFDLFLVNGRKKKKTKNQENKKDEMKEEKEERNEDRGIKKTGQHKPKNATEHGEENLDEEKKNDNNFAEKKTGALLAAGAAA

## Sheet: 6. Refined Vaccine Models - Gal
Vac1
Model	GDT-HA	RMSD	MolProbity	Clash score	Poor	Rama favored
					rotamers
Initial	1	0	3.598	33.8	9.1	68
MODEL 1	0.8853	0.624	1.073	2.2	0	97.6	Best Refined Model
MODEL 2	0.8647	0.675	1.159	2.9	0.5	97.6
MODEL 3	0.8667	0.654	1.196	2.7	0	97.2
MODEL 4	0.8725	0.654	0.959	1.9	0	98
MODEL 5	0.8627	0.674		2.4	0	98
			1.025
Vac2
Model	GDT-HA	RMSD	MolProbity	Clash score	Poor	Rama favored
					rotamers
Initial	1	0	3.562	37.3	7.7	70.4
MODEL 1	0.8392	0.762	1.315	2.9	0	96.4
MODEL 2	0.8255	0.774	1.315	2.9	0	96.4
MODEL 3	0.8471	0.723	1.288	2.7	0	96.4
MODEL 4	0.8304	0.78	1.455	3.6	0	95.7
MODEL 5	0.8431	0.758	1.327	2.4	0.5	95.7
Vac3
Model	GDT-HA	RMSD	MolProbity	Clash score	Poor	Rama favored
					rotamers
Initial	1	0	3.452	33.6	7.2	75.1
MODEL 1	0.8608	0.686	0.994	2.2	0	98.8
MODEL 2	0.8716	0.656	1.107	3.2	0	99.2
MODEL 3	0.8529	0.688	0.994	2.2	0	99.2
MODEL 4	0.8598	0.717	1.107	3.2	0	98.8
MODEL 5	0.8451	0.74	1.153	3.6	0	98
Vac4
Model	GDT-HA	RMSD	MolProbity	Clash score	Poor	Rama favored
					rotamers
Initial	1	0	3.4	22.7	9.1	72
MODEL 1	0.8392	0.744	1.18	2.5	0	97.2
MODEL 2	0.8441	0.736	1.165	2.4	0	97.2
MODEL 3	0.8392	0.724	1.105	2.8	0	97.8
MODEL 4	0.8363	0.712	1.23	3.3	0.2	97.4
MODEL 5	0.8387	0.736	1.144	2.8	0.2	97.6
Vac5
Model	GDT-HA	RMSD	MolProbity	Clash score	Poor	Rama favored
					rotamers
Initial	1	0	3.528	32.6	6.7	61.7
MODEL 1	0.8275	0.834	1.505	3.9	0	95.3
MODEL 2	0.8471	0.812	1.455	3.6	0	95.7
MODEL 3	0.8343	0.829	1.383	2.7	0	95.3
MODEL 4	0.7941	0.904	1.483	3.6	0	95.3
MODEL 5	0.8255	0.859	1.484	3.2	0	94.5
Vac6
Model	GDT-HA	RMSD	MolProbity	Clash score	Poor	Rama favored
					rotamers
Initial	1	0	3.336	27.1	6.7	75.5
MODEL 1	0.8598	0.699	1.025	2.4	0	98.4
MODEL 2	0.8676	0.701	0.994	2.2	0	98.8
MODEL 3	0.852	0.732	1.073	2.2	0	97.6
MODEL 4	0.8578	0.724	0.994	2.2	0	98
MODEL 5	0.8598	0.737	1.159	2.9	0	97.6
Comparing the Top Refined Model from the 6 Vaccine Models
Vaccines	MODEL	GDT-HA	RMSD	MolProbity	Clash score	Poor	Rama favored
						rotamers
Vac1	MODEL 1	0.8853	0.624	1.073	2.2	0	97.6	Best Refined Model
Vac2	MODEL 3	0.8471	0.723	1.288	2.7	0	96.4
Vac3	MODEL 2	0.8716	0.656	1.107	3.2	0	99.2
Vac4	MODEL 4	0.8363	0.712	1.23	3.3	0.2	97.4
Vac5	MODEL 2	0.8471	0.812	1.455	3.6	0	95.7
Vac6	MODEL 1	0.8598	0.699	1.025	2.4	0	98.4

## Sheet: 7. ClusPro Docking
TLR4-Vac1_model1_ClusPro Energy Scores
Cluster	Members	Representative	Weighted Score
0	34	Center	-1042.4
		Lowest Energy	-1262.3
1	24	Center	-1248.6
		Lowest Energy	-1248.6
2	22	Center	-1122.4
		Lowest Energy	-1262.8
3	19	Center	-1133.8
		Lowest Energy	-1146.6
4	18	Center	-1080.9
		Lowest Energy	-1213.2
5	18	Center	-1030.9
		Lowest Energy	-1134.1
6	18	Center	-1130
		Lowest Energy	-1215.2
7	17	Center	-1194.1
		Lowest Energy	-1297.4
8	16	Center	-1412.8
		Lowest Energy	-1617.8
9	16	Center	-1179.6
		Lowest Energy	-1179.6
10	16	Center	-1175.2
		Lowest Energy	-1175.2
11	16	Center	-1174.4
		Lowest Energy	-1174.9
12	15	Center	-1028.3
		Lowest Energy	-1116.7
13	15	Center	-1280.4
		Lowest Energy	-1280.4
14	14	Center	-1080.9
		Lowest Energy	-1312.3
15	14	Center	-1190
		Lowest Energy	-1190
16	13	Center	-1105.2
		Lowest Energy	-1121.2
17	13	Center	-1392.2
		Lowest Energy	-1602.2
18	12	Center	-1038.3
		Lowest Energy	-1117.1
19	12	Center	-1182.5
		Lowest Energy	-1182.5
20	12	Center	-1269.4
		Lowest Energy	-1269.4
21	12	Center	-1224.9
		Lowest Energy	-1224.9
22	12	Center	-1029.3
		Lowest Energy	-1191.1
23	11	Center	-1195.5
		Lowest Energy	-1195.5
24	11	Center	-1101.8
		Lowest Energy	-1101.8
25	11	Center	-1051.9
		Lowest Energy	-1266
26	10	Center	-1098.6
		Lowest Energy	-1186.1
27	10	Center	-1026.1
		Lowest Energy	-1087.2
28	10	Center	-1113.6
		Lowest Energy	-1252.7
29	10	Center	-1046.9
		Lowest Energy	-1212.8
